# Supplementary material for: Width of Gene Expression Profile Drives Alternative Splicing
Source: PLoS One. 2008 Oct 31;3(10):e3587. doi: 10.1371/journal.pone.0003587 (PMC2575406; doi:10.1371/journal.pone.0003587)
Supplement: Table S2 — List of transcriptional classes, used in this paper, to describe the expression profile of MS and PS genes (see main text). (0.10 MB XLS) [file pone.0003587.s010.xls]

## Sheet: Sheet1
eVOC ontology	Transcriptional classes
Anatomical system	alimentary system (digestive system)
	anatomical site
	cardiovascular system (vascular system)
	dermal system
	developmental anatomy
	endocrine system
	hematological system (hematopoietic)
	lymphoreticular system (lymphoid tissue)
	musculoskeletal system
	nervous system
	respiratory system
	urogenital system (genitourinary system)
Cell type	adipocyte (fat cell)
	chondrocyte
	dendritic cell
	epithelial cell
	erythrocyte (red blood cell)
	fibroblast
	germ cell
	giant cell
	glial cell (neuroglia)
	glioblast
	granulosa cell
	hepatocyte
	keratinocyte
	leukocyte (leucocyte,white blood cell)
	mast cell
	melanocyte
	mesangial cell
	monocyte
	muscle cell (myocyte)
	myeloid cell
	neuroblast
	neuroepithelial cell
	neuron
	osteoblast
	pericyte
	platelet
	proerythroblast
	promyeloblast
	promyelocyte
	retinal pigment epithelial cell (pigmented retinal epithelial cell)
	stem cell
Development stage	embryo
	fetus
	infant
	child
	adolescent
	adult
Pathology	degenerative disorders
	genetic disorders
	infectious disorders
	inflammatory disorders
	metabolic disorders
	neoplasia (leukoplakia)
	normal
	other disorders
