# Supplementary material for: Width of Gene Expression Profile Drives Alternative Splicing
Source: PLoS One. 2008 Oct 31;3(10):e3587. doi: 10.1371/journal.pone.0003587 (PMC2575406; doi:10.1371/journal.pone.0003587)
Supplement: Table S4 — Pearson correlation coefficients between the number of expression evidence for MS and PS genes. 1. The correlation was computed when considering only the genes expressed in both transcriptional categories. 2. We included the genes for which we could not detect expression evidence in one or the two transcriptional categories. (0.10 MB XLS) [file pone.0003587.s012.xls]

## Sheet: Sheet1
			Anatomical System	Cell Types	Development Stages
Cell Types	MS genes	all	r = 0.785 p<0.001
		including uncharacterized	r = 0.860 p<0.001
	PS genes	all	r = 0.746 p<0.001
		including uncharacterized	r = 0.772 p<0.001
Development Stages	MS genes	all	r = 0.779 p<0.001	r = 0.758 p<0.001
		including uncharacterized	r = 0.899 p<0.001	r = 0.843 p<0.001
	PS genes	all	r = 0.699 p<0.001	r = 0.691 p<0.001
		including uncharacterized	r = 0.723 p<0.001	r = 0.723 p<0.001
Pathologies	MS genes	all	r = 0.732 p<0.001	r = 0.705 p<0.001	r = 0.635 p<0.001
		including uncharacterized	r = 0.870 p<0.001	r = 0.788 p<0.001	r = 0.837 p<0.001
	PS genes	all	r = 0.579 p<0.001	r = 0.685 p<0.001	r = 0.529 p<0.001
		including uncharacterized	r = 0.596 p<0.001	r = 0.701 p<0.001	r = 0.553 p<0.001
